# Supplementary material for: Evidence That SOX2 Overexpression Is Oncogenic in the Lung
Source: PLoS One. 2010 Jun 10;5(6):e11022. doi: 10.1371/journal.pone.0011022 (PMC2883553; doi:10.1371/journal.pone.0011022)
Supplement: Table S1 — Annotation of microarray and histologic samples. (0.03 MB XLS) [file pone.0011022.s001.xls]

## Sheet: Sheet1
GEO Sample number	Survival Mos.	Patient status 1=deceased 0=alive	Sox2 above median 0=below 1=above N/A=adeno (not included)	Histology Squamous (S) vs. Adeno (A)	Positive (+) vs. Negative (-) Sox2 histology (percent tumor positive)
97-0949	57.8333	0	0	S	(+) 95%
98-0292	66.0333	0	1	S	(+) 70%
98-0679	97.8667	0	N/A	A	(+) 50%
99-0077	13.9667	0	1	S	(-)
98-0985	34.8	0	N/A	A	(+) 50%
98-0821	35.6667	0	N/A	A	(-)
98-0853	5.16667	0	0	S	(+) 50%
99-0927	35.1	0	1	S	(-)
00-0101	14.4667	1	0	S	(-)
98-0506	71.1	0	1	S	(+) 33%
99-1033	80.233	1	N/A	A	(-)
98-0320	17	1	1	S	(+) 90%
98-0711	87.1	0	N/A	A	(+) 33%
98-0401	98.9	0	1	S	(+) 90%
96-0003	33.8	1	N/A	A	(-)
97-1026	13.1	1	0	S	(-) <5%
98-0933	28.1	1	1	S	(+) 80%
96-0475	87.2667	0	1	S	(+) 90%
99-0671	81.5333	0	N/A	A	(-)
98-683	33.5667	1	N/A	A	(-)
97-0403	8.66667	1	0	S	(-)
97-0587	39.2667	1	0	S	(-)
98-0543	24.1	0	N/A	A	(-)
99-0692	31.9	1	1	S	(+) 95%
98-0657	39.6	1	N/A	A	(-)
99-0440	79.8333	0	N/A	A	(-)
99-0728	48.6333	0	1	S	(+) 50%
98-1146	42.8	1	N/A	A	(-)
98-0771	80.7333	0	N/A	A	(+) 90%
98-1216	16.9333	1	N/A	A	(-) <5%
98-1014	20.3	1	N/A	A	(-)
99-0830	22.5	1	1	S
00-0011	5.3	1	0	S
98-0152	73.3333	0	N/A	A	(-)
98-1293	61.1	0	1	S
98-1296	94.233	0	N/A	A	(+) 75%
98-0375	14.1333	1	0	S
98-0967	21.3333	1	N/A	A
99-1017	78.8	0	N/A	A
00-0315	73.7667	0	1	S
00-0151	6.03333	0	1	S
99-1067	45.2667	1	1	S
99-0301	9.53333	1	1	S	(+) 90%
99-0137	22.5667	1	N/A	A
98-1063	19.1667	1	N/A	A
98-0343	95.0667	0	N/A	A	(-)
98-0186	49.4333	1	N/A	A
98-0691	4.9	1	N/A	A
98-0723	12.4667	1	N/A	A
98-0197	75.2667	0	N/A	A
98-0828	49.3667	0	1	S
00-0327	9.73333	0	0	S	(+) 80%
98-0438	55.3667	1	N/A	A
98-1277	93.0333	0	1	S
00-0703	50.5333	0	N/A	A
00-0440	28.8667	1	0	S
98-0956	87	0	N/A	A
00-0909	11.1667	1	N/A	A
97-0666	51.2667	1	0	S
97-0608	112.5	0	1	S
97-0829	12.3333	1	1	S
00-0550	33.6667	0	0	S
99-0706	82.8667	0	1	S
98-0417	27.2	1	N/A	A
96-0264	108.133	0	0	S	(-) <5%
97-0792	109.167	0	1	S
96-0353	28.3667	1	N/A	A
00-0145	78.4333	0	N/A	A
00-0253	12.3333	0	N/A	A	(-)
00-0334	55.4333	0	N/A	A	(-)
00-0398	29.1333	1	N/A	A
00-0452	33.8	1	0	S
00-0479	1.9	1	N/A	A
00-0827	13.2667	1	0	S
00-0941	24.3333	1	N/A	A
00-1059	23.6333	1	0	S
00-1072	41.6667	0	N/A	A
00-1082	65.9	0	N/A	A
01-0181	79.4333	0	0	S
01-0189	48.8333	0	0	S	(+) 50%
01-0236	4.13333	0	1	S
01-0331	24.1333	1	N/A	A
01-0646	19.8333	1	N/A	A
01-0284	2.73333	0	0	S
01-0369	25.5333	0	0	S
01-0424	25.4333	0	0	S
01-0534	31.1333	1	0	S
01-0139	41.7333	0	N/A	A
97-0930	39.6	1	0	S
